# Supplementary material for: Toileting Behaviors Related to Urination in Women: A Scoping Review
Source: Int J Environ Res Public Health. 2019 Oct 19;16(20):4000. doi: 10.3390/ijerph16204000 (PMC6843934; doi:10.3390/ijerph16204000)
Supplement: Supplementary file 1 [file ijerph-16-04000-s001.zip]

Archive with 2 entries (2 files):
- supplementary documents/Table S1_10162019FINAL.docx
- supplementary documents/Table S2_10162019.docx
